# Supplementary material for: Nuclear Gene Transformation in the Dinoflagellate Oxyrrhis marina
Source: Microorganisms. 2020 Jan 16;8(1):126. doi: 10.3390/microorganisms8010126 (PMC7022241; doi:10.3390/microorganisms8010126)
Supplement: Supplementary file 1 [file microorganisms-08-00126-s001.zip]

Archive with 12 entries (11 files):
- Micro_Sprecher-et-al/
- __MACOSX/._Micro_Sprecher-et-al
- Micro_Sprecher-et-al/.DS_Store
- __MACOSX/Micro_Sprecher-et-al/._.DS_Store
- Micro_Sprecher-et-al/Sprecher et al_Oxyma_video_1b.mp4
- __MACOSX/Micro_Sprecher-et-al/._Sprecher et al_Oxyma_video_1b.mp4
- Micro_Sprecher-et-al/Sprecher et al_Oxyma_video_1a.mp4
- __MACOSX/Micro_Sprecher-et-al/._Sprecher et al_Oxyma_video_1a.mp4
- Micro_Sprecher-et-al/Sprecher et al_Oxyma_video_2.mp4
- __MACOSX/Micro_Sprecher-et-al/._Sprecher et al_Oxyma_video_2.mp4
- Micro_Sprecher-et-al/Micro_Sprecher et al._Supplemental.docx
- __MACOSX/Micro_Sprecher-et-al/._Micro_Sprecher et al._Supplemental.docx
